# Supplementary material for: Heavy‐Atom Quantum Tunnelling in Spin Crossovers of Nitrenes
Source: Angew Chem Int Ed Engl. 2022 Jul 5;61(33):e202206314. doi: 10.1002/anie.202206314 (PMC9540336; doi:10.1002/anie.202206314)
Supplement: Supplementary file 1 — Supporting Information [file ANIE-61-0-s009.xyz]

14
Cyclization: MECP 
H  1.3175741955064619315152185663464 -0.081718534546773149984666417822154  1.9708401324587756509032487883815
C  0.7110281240021245618976308833225 -0.054219165319953660509000314959849  1.0779090974007929926159476963221
C -0.6954522430326203208394986177154 -0.031452467403241021748350192410726  1.1396753438900328880833967559738
H -1.1704729503410342683622502590879 -0.042441009357407841195986009097396  2.1117857415598875192586092452984
C -1.4842372461239135006394462834578  0.003897197631638109685536797144322  0.0174294498216911661336858685444
H -2.5614964233899972789743060275214  0.021037511472041834498236667627680  0.0815839179073028775146525504169
C -0.8652703903924250372625692762085  0.018281362389359803732880038751318 -1.2765523368762119460484427690972
N -1.5648170420926186263699264600291  0.051708427638490830902107120436995 -2.3773928723599393464382956153713
C  0.5712374577073260351056660510948 -0.005839403169913618719955028524282 -1.3363386679376343391112413883093
C  1.0440238625253175364093749521999  0.010168663354916304339403687606591 -2.6857371748872695960130840830971
C  1.3097386020191499333975571062183 -0.040873181630259484975464800982081 -0.1589355974174288810285560202828
F  2.6504987670850752579099207650870 -0.062251615436340577980356414400376 -0.2479550565229322323101968095215
O  0.2220442693682601054128156192746  0.041822442014688022970947400835939 -3.6040169812786522207659345440334
H  2.1192410171588971223854969139211 -0.005940227637251600627255054831721 -2.8979849957584233877128099265974
