# Supplementary material for: Heavy‐Atom Quantum Tunnelling in Spin Crossovers of Nitrenes
Source: Angew Chem Int Ed Engl. 2022 Jul 5;61(33):e202206314. doi: 10.1002/anie.202206314 (PMC9540336; doi:10.1002/anie.202206314)
Supplement: Supplementary file 2 — Supporting Information [file ANIE-61-0-s003.xyz]

14
Cyclization: singlet minimum
H  1.2651406109338043659562345055747 -0.081896679593313467804271965633234  2.0330543887287340076852615311509
C  0.7152745405011758927926734941138 -0.054881381876993998170100041988917  1.1032346281348579530856568453601
C -0.7163584900745869621374595226370 -0.030065743061044428868777700358805  1.1062146132558834388248669711174
H -1.2188248871835860587253819176112 -0.039282846939700029331721253811338  2.0639997801383667130892263230635
C -1.4571086719191943537055067281472  0.004303425275487683492048329725321 -0.0399356005652984624720858164437
H -2.5368043931645352095927137270337  0.022854913740805039845671586817843 -0.0257121796512693109870717478315
C -0.7510202884729915151496015823795  0.015207777624557758389123307551927 -1.2738948485338403848743382695829
N -1.2558796410847778979302802326856  0.047203045800274692767040107810317 -2.5017782422873748870983945380431
C  0.6834541845835154783017628687957 -0.009287119809975537959578772984059 -1.2978446531141487607641238355427
C  0.9889171362100752649126889082253  0.010653947566484679027043469545788 -2.6329731940471572393391852529021
C  1.3896539603300841481114957787213 -0.044492911585900934978710097311705 -0.0747336732073850262825231993701
F  2.7338242015393809936085744993761 -0.067119916980290197927594419979869 -0.1115111624288251113146230864003
O -0.1440024270682064844173453366238  0.043750584462630595639076602765272 -3.3407674377616412009217583545251
H  1.9073741648698563366792768647429  0.005232905376964711550991093957918 -3.1930424186609007719539476966020
