# Supplementary material for: Heavy‐Atom Quantum Tunnelling in Spin Crossovers of Nitrenes
Source: Angew Chem Int Ed Engl. 2022 Jul 5;61(33):e202206314. doi: 10.1002/anie.202206314 (PMC9540336; doi:10.1002/anie.202206314)
Supplement: Supplementary file 3 — Supporting Information [file ANIE-61-0-s010.xyz]

14
Cyclization: triplet minimum
H  1.2821344819764486366864275623811 -0.094368492446564547493359498275822  2.0632851742854154686312995181652
C  0.7035501516497774110447949169611 -0.058779141634345451195020615386966  1.1516948405827336365803148510167
C -0.6878933226241514820031852650572 -0.050012050929849033442664563153812  1.1594672142246369439533282275079
H -1.2144440831034257755050020932686 -0.079454754483792328079161393361574  2.1035076432700652304674804327078
C -1.3992755926725055637405148445396 -0.004373475869111183127191377906228 -0.0208395557598269609567154247997
H -2.4795483093638521765456061984878  0.002887074021130163915122013307268 -0.0262887433894632149833370249325
C -0.7223009192650040599659178042202  0.034661088875881304605108823579940 -1.2721454973559973566921144083608
N -1.4578012195453649013643371290527  0.077818169156639402372910296890041 -2.3724830959126648188828312413534
C  0.7141876695043697376164004708698  0.026002172582710803699912460729138 -1.2889182470537750013761524314759
C  1.4727487464952102591553284582915  0.065440062646821561820331680792151 -2.5557694805183026609540775098139
C  1.3623976338337329128336250505527 -0.020560264721289744915821984250215 -0.0704257649257413881338507621876
F  2.7072366043721016737322315748315 -0.030147841175376628025661673859759 -0.0456540001031351325155860365612
O  0.9550502183997064964415812937659  0.107093107171277665545794377521820 -3.6491962834627491574224222858902
H  2.5682979403429526676916339056334  0.054404346805867850878080105303525 -2.4437942038812070499886885954766
