# Supplementary material for: Heavy‐Atom Quantum Tunnelling in Spin Crossovers of Nitrenes
Source: Angew Chem Int Ed Engl. 2022 Jul 5;61(33):e202206314. doi: 10.1002/anie.202206314 (PMC9540336; doi:10.1002/anie.202206314)
Supplement: Supplementary file 4 — Supporting Information [file ANIE-61-0-s011.xyz]

7
Isomerization: MECP
C -5.5397253114629361192555734305643 -0.0803616128633644760670406981262  0.0382731498340898174115309871012
F -4.2322407908057337877494319400284 -0.0813033960590771875853732808536  0.2187531176283036560281658466919
F -5.9375387466455560314670947263949 -1.3101190069282326877697641975828 -0.2410143803843766419081617868869
F -5.8550735088276937290174828376621  0.7369450987629372340492750481644 -0.9563616945805507585376403767440
C -6.1752889636830365915898255479988  0.6065800045925365813204166443029  1.4629425290082216370990408904618
N -7.3576559928882545591477537527680  0.0842510151841102811198780386803  1.4239740864197583114503231627168
O -5.4510866856867865593017086212058  1.3642878973110927898204636221635  2.0595231920745522558036100235768
