# Supplementary material for: Heavy‐Atom Quantum Tunnelling in Spin Crossovers of Nitrenes
Source: Angew Chem Int Ed Engl. 2022 Jul 5;61(33):e202206314. doi: 10.1002/anie.202206314 (PMC9540336; doi:10.1002/anie.202206314)
Supplement: Supplementary file 5 — Supporting Information [file ANIE-61-0-s002.xyz]

7
Isomerization: singlet minimum
C -5.5915477260576231799404922639951 -0.1214785207710280673376601612290  0.0893479216313880775235389819499
F -4.2923504144075987909445757395588  0.0563557853608215308938156340445  0.3060818149456026593391300139046
F -5.7692151735638059761868134955876 -1.3695749896752349439310592060792 -0.3708089869912858382861031714128
F -5.9693711457147360377462064207066  0.7201269238887273438365355104906 -0.8854690791454959963857618276961
N -6.2984617031996554814554656331893  0.1037871617837620580315771690038  1.2801936692272664064518039594986
C -7.4967952132418114175038681423757  0.0431032440302787159258635085734  1.4881735124533486125386616549804
O -8.6090886238147827924649391206913  0.0201303953826351932077098894069  1.8179711478791684697853270336054
