# Supplementary material for: Heavy‐Atom Quantum Tunnelling in Spin Crossovers of Nitrenes
Source: Angew Chem Int Ed Engl. 2022 Jul 5;61(33):e202206314. doi: 10.1002/anie.202206314 (PMC9540336; doi:10.1002/anie.202206314)
Supplement: Supplementary file 6 — Supporting Information [file ANIE-61-0-s004.xyz]

7
Isomerization: triplet minimum
C -5.516990120633321836862705822568 -0.049587455780067152266710195362  0.045274247863073512065934522752
F -4.205026512076732281286695069866  0.116595612007439730639646313647  0.103532386421213373761673892659
F -5.786036871301961426183879666496 -1.355028279549833403194725178764 -0.088649729156148951436655636371
F -5.990441437282026271304857800714  0.589724694382831593486571364337 -1.032268526000917896467967693752
C -6.203411532851614396122386096976  0.495650903113707519409558699408  1.323087713302380397095703301602
N -7.584388924697324618762195314047  0.399917191445570252561481083830  1.351082070302156212804334245447
O -5.582194600978956700032540538813  0.973347334715788603531905209820  2.243371838654218741737622622167
