# Supplementary material for: Heavy‐Atom Quantum Tunnelling in Spin Crossovers of Nitrenes
Source: Angew Chem Int Ed Engl. 2022 Jul 5;61(33):e202206314. doi: 10.1002/anie.202206314 (PMC9540336; doi:10.1002/anie.202206314)
Supplement: Supplementary file 11 — Supporting Information [file ANIE-61-0-s001.txt]

############## Supplementary Material ##############

The Supplementary Material comprises a PDF file in which we present further details on the computational methods and rate theories used in the main text, as well as xyz files with the structural information about the minima and MECPs of the two reactions:

SI.pdf:         Details on computational methods and rate theories used in the main text
Cycl_MECP.xyz:  XYZ-file for the MECP of the cyclization reaction
Cycl_minT1.xyz: XYZ-file for the (reactant) triplet minimum of the cyclization reaction
Cycl_minS0.xyz: XYZ-file for the (product) singlet minimum of the cyclization reaction
Iso_MECP.xyz:   XYZ-file for the MECP of the isomerization reaction
Iso_minT1.xyz:  XYZ-file for the (reactant) triplet minimum of the isomerization reaction
Iso_minS0.xyz:  XYZ-file for the (product) singlet minimum of the isomerization reaction

####################################################
